# Supplementary material for: Predicting the process of extinction in experimental microcosms and accounting for interspecific interactions in single-species time series
Source: Ecol Lett. 2013 Dec 5;17(2):251–9. doi: 10.1111/ele.12227 (PMC3912915; doi:10.1111/ele.12227)
Supplement: Supplementary file 2 [file ele0017-0251-sd2.csv]

day	Simple1	Simple2	Simple3	Complex1	Complex2	Complex3
4	1			5	3	3
8	16			14	11	6
12	17		5	13	20	15
16	15		7	14	74	36
20	49		19	51	149	117
24	44		23	71	190	200
28	55		35	90	224	321
32	61		20	275	473	535
36	95		33	253	310	496
40	133	1	97	64	368	526
44	177	32	172	54	358	368
48	172	38	239	101	197	277
52	201	35	453	111	107	131
56	256	84	214	192	228	55
60	238	198	168	101	267	97
64	418	236	213	142	341	188
68	285	315	270	99	311	275
72	190	294	193	222	350	320
76	139	339	120	233	309	363
80	194	348	136	176	342	462
84	183	210	174	278	411	400
88	296	350	71	98	314	345
92	136	154	132	108	358	371
96	269	211	79	254	341	481
100	63	332	77	172	394	575
104	58	236	80	63	168	395
108	47	97	48	104	194	239
112	66	200	88	70	91	369
116	26	65	63	118	388	373
120	39	41	42	344	468	328
124	15	31	37	263	390	337
128	15	31	53	344	404	377
132	19	40	74	231	350	330
136	40	16	69	146	296	227
140	20	32	103	381	752	275
144	14	22	113	297	531	278
148	21	23	90	331	250	268
152	31	25	79	351	385	249
156	28	21	123	277	110	288
160	56	60	140	239	46	207
164	66	43	187	132	119	248
168	125	82	223	174	180	263
172	89	62	197	99	138	228
176	86	33	215	119	70	339
180	59	90	145	110	133	332
184	119	106	191	37	155	346
188	92	45	121	138	264	378
192	175	41	154	182	202	382
196	192	51	203	168	189	302
200	78	30	163	148	199	336
204	86	15	96	194	105	212
208	91	30	214	194	137	273
212	114	29	136	81	100	216
216	55	37	75	105	83	279
220	85	11	64	134	72	277
224	47	18	50	70	88	234
228	65	29	16	75	102	173
232	51	20	12	39	44	118
236	47	11	24	96	96	118
240	25	57	13	94	62	111
244	46	17	16	110	40	73
248	23	17	18	207	48	85
252	45	24	30	179	103	72
256	50	77	39	130	49	79
260	81	76	29	121	55	54
264	63	73	124	180	38	97
268	96	21	146	142	58	121
272	93	24	97	223	20	61
276	100	34	81	280	30	55
280	53	32	35	123	25	34
284	46	66	49	109	52	44
288	52	37	22	87	36	29
292	40	26	58	55	34	61
296	23	29	36	98	27	31
300	67	49	54	116	60	21
304	38	32	48	111	82	16
308	39	32	32	106	73
312	40	10	30	121	45
316	33	26	35	198	46
320	24	24	29	134	38
324	42	16	18	160	32
328	18	28	16	201	22
332	23	45	26	183	25
336	16	34	23	108	14
340	17	6	12	188	6
344	20	43	22	140	11
348	23	27	13	114	12
352	6	4	10	88	5
356	11	26	9	106	9
360	65	81	9	39	28
364	35	25	41	23	41
368	67	22	33	67	40
372	39	23	42	63	43
376	43	20	24	26	12
380	42	19	31	41	4
384	56	45	50	36	3
388	72	26	45	48	5
392	48	23	60	61	2
396	48	34	73	106	1
400	75	20	103	47	2
404	92	36	98	80	1
408	63	12	98	62	2
412	77	21	69	119	1
416	51	21	38	44	2
420	41	23	48	36	3
424	41	18	44	56	1
428	14	12	40	18	1
432	18	22	30	12	6
436	20	16	32	10	5
440	14	13	53	24	4
444	28	19	29	35	4
448	24	50	52	24	2
452	16	39	71	14	1
456	19	99	82	53	4
460	23	57	59	14
464	25	73	90	22
468	19	23	63	11
472	7	28	67	4
476	14	5	55	1
480	24	9	53	22
484	28	10	44	12
488	22	22	34
492	16	12	33
496	21	17	21
500	19	4	28
504	15	6	29
508	12	5	28
512	18	2	27
516	21	6	21
520	9	2	29
524	21	2	28
528	10	5	22
532	18	3	16
536	18	6	15
540	9	1	17
544	17	7	17
548	105	32	48
552	66	41	29
556
560	71	21	40
564	90	13	35
568	99	24	45
572	92	27	32
576	111	27	54
580	85	19	27
584	85	12	11
588	98	17	13
592	72	14	10
596	78	19	8
600	53	15	10
604	74	15	10
608	20	8	3
612
616	34	6
620	15	10
624	5	2
628	14	59
632	6	5
636	4	4
640	23	1
644	10	3
648	12	6
652	22.45	5.48
656	42	5
660	38	6
664	61	15
668	61	9
672	61	5
676	29	9
680	28	4
684	17	5
688	22	5
