# Supplementary material for: Predicting the process of extinction in experimental microcosms and accounting for interspecific interactions in single-species time series
Source: Ecol Lett. 2013 Dec 5;17(2):251–9. doi: 10.1111/ele.12227 (PMC3912915; doi:10.1111/ele.12227)
Supplement: Supplementary file 3 [file ele0017-0251-sd3.txt]

##The following code provides example calculations for the first passage time analysis from Ferguson, J.M. and Ponciano, J.M. "Predicting the process of extinction in experimental microcosms and accounting for interspecific interactions in single-species time series."
##run Analysis_Example to do analysis
########################
##FUNCTION DEFINITIONS##
########################
##remove na's at the end of a time series that went extinct
na.rm	<- function(data.vec) {
  while(is.na(data.vec[length(data.vec)])) { data.vec <- data.vec[-length(data.vec)] }
  return(data.vec)
}


##The fisher transformation, used to constrain autocorrelation parameters between +/-1
fish.trans <- function(value) {
  (exp(value) - 1)/(exp(value) + 1)
}

##pdf for the abundance data with a gamma transition distribution.
##par.vec is the vector of parameters for the model to fit
##Nt is the vector of observations from the time-series
##form is the form of density-dependence. Can be Ricker ('ricker'), Gompertz ('gompertz'), Beverton-Holt ('bh'), Logisitic ('log'), or exponential ('exponential').
##ma.term and ar.term are boolean flags used to determine whether to fit MA and AR autocorrelation terms, respectively.
envdem.lik.gamma.arma <- function(par.vec, Nt, form="ricker", ma.term=F, ar.term=F) {

  na.list	<- which(is.na(Nt))
  ntfit	<- Nt[-c(1,na.list, na.list+1)]
  nt1	<- Nt[-c(length(Nt),na.list, na.list+1)]
  
  if(form=='exponential') {
    R 	  	<- exp(par.vec[1])
    Venv		<- exp(par.vec[2])
    Vdem		<- exp(par.vec[3])
  } else {
    R 	<- exp(par.vec[1])
    b 	<- exp(par.vec[2])
    Venv	<- exp(par.vec[3])
    Vdem	<- exp(par.vec[4])
  }
  phi	<- 0
  nu		<- 0
  
  if(ma.term) {
    temp	<- par.vec[5] 
    phi		<- fish.trans(temp)
    if(ar.term) {
      temp 	<- par.vec[6]
      nu		<- fish.trans(temp) 
    }
  } else {
    if(ar.term) {
      temp 	<- par.vec[5]
      nu		<- fish.trans(temp) 
    }
  }
  
  pt <- switch(form, ricker=exp(-b*nt1), gompertz=exp(-log(nt1)*b), bh=1/(1+b*nt1), hassell= 1/(1+b*nt1)^pow, bellow=1/(1+(R-1)*(b*nt1)^pow), logistic=(1-b*nt1), exponential=rep(1, length(nt1)))

  if(any(pt > 1) | any(pt < 0)){ return(1e5) }
  mu.vec			<- vector('numeric', length=length(ntfit))
  vari.vec		<- mu.vec
  epsilon.vec		<- vector('numeric', length=length(Nt))
  epsilon.vec[1:2]	<- 0
  
  for(i in 2:length(ntfit)) {    
    vari.vec[i]		<- nt1[i]*(R*pt[i]*(1-pt[i]) + Vdem*pt[i]^2) + nt1[i]^2*pt[i]^2*Venv 
    mu.vec[i]  	     <- R*nt1[i]*pt[i]*exp(nu*log(nt1[i-1]) + phi*epsilon.vec[i])
    epsilon.vec[i+1]	<- log(ntfit[i]) - log(mu.vec[i])
  }
  
  return(- sum(dgamma(x=ntfit[-(1:2)], shape=mu.vec[-(1:2)]^2/vari.vec[-(1:2)], scale=vari.vec[-(1:2)]/mu.vec[-(1:2)], log=TRUE)) )
  
}

##projections for the abundances with a gamma transition distribution
##par.vec is the vector of parameters that were fitted to the model
##Nt is the vector of observations from the time-series (only uses the first 2 values)
##form is the form of density-dependence. Can be Ricker ('ricker'), Gompertz ('gompertz'), Beverton-Holt ('bh'), Logisitic ('log'), or exponential ('exponential').
##ma.term and ar.term are boolean flags used to determine whether to fit MA and AR autocorrelation terms, respectively.
##thresh is the value below which the population goes extinct
##proj.length is the number of time steps to simulate
envDem.proj.gamma.arma <- function(par.vec, Nt, thresh=1, proj.length, form="ricker", ma.term=T, ar.term=F) {
	
	length.n 	<- proj.length
	n.vec 	<- vector('numeric', length.n)
	n.vec[1:2]<- Nt[1:2]
	mu 		<- n.vec
	vari.vec 	<- n.vec

    if(form == 'exponential') {
	 R 		<- exp(par.vec[1])
	 Venv	<- exp(par.vec[2])
	 Vdem	<- exp(par.vec[3])
    } else {
	 R 	<- exp(par.vec[1])
	 b 	<- exp(par.vec[2])
	 Venv	<- exp(par.vec[3])
	 Vdem	<- exp(par.vec[4])
    }
    phi	<- 0
    nu	<- 0
    
    if(ma.term) {
    
	 temp  <- par.vec[length(par.vec)] 
	 phi		<- fish.trans(temp) + 0.05
	 if(ar.term) {
	   temp  <- par.vec[length(par.vec)-1] 
	   phi  	<- fish.trans(temp) + 0.05
	   temp 	<- par.vec[length(par.vec)]
	   nu		<- fish.trans(temp) 
	 }
	 } else {
	 if(ar.term) {
	   temp 	<- par.vec[length(par.vec)]
	   nu		<- fish.trans(temp) 
	 }
    } 
	
	epsilon.val <- 0
	for(i in 3:length.n) {
		pt 			<- switch(form, ricker=exp(-b*n.vec[i-1]), gompertz=exp(-b*log(n.vec[i-1])), bh=1/(1+b*n.vec[i-1]),logistic=(1-b*n.vec[i-1]), exponential=1)
		vari.vec		<- (R*pt*(1-pt) + Vdem*pt^2)*n.vec[i-1] + (n.vec[i-1]*pt)^2*Venv
		mu.val		<- R*n.vec[i-1]*pt*exp(nu*log(n.vec[i-2]) + phi*epsilon.val)
		n.vec[i]   	<- rgamma(1, shape=mu.val^2/vari.vec, scale=vari.vec/mu.val)
		epsilon.val	<- log(n.vec[i]) - log(mu.val)
		 if(!is.numeric(n.vec[i])) {n.vec[(i):proj.length] <- 0; return(n.vec)}
	   if(!is.finite(n.vec[i])) {n.vec[(i):proj.length] <- Inf; return(n.vec)}
	 
	   if(n.vec[i] < thresh) {n.vec[(i+1):proj.length] <- 0; return(n.vec)}
	}
	return(n.vec)
}


##this gets the probability of observing first passage time values using the simulated distribution of first passage times .
##sim.array is the simulated first passage times
##obs.fpt is the observed first passage times
FPTpdf.func <- function(sim.array, obs.fpt=obs.fpt) {

  expect.dens 			<- vector('numeric', 6)
  obs.fpt[obs.fpt==1] 	<- NA #these were not observed (happened before observation)
  fpt.pmd.mat 			<- matrix(NA, dim(sim.array)[1], 2)

  for(i in 1:dim(sim.array)[1]) {

    x <- table(sim.array[i,]) #count up the times it takes to get to the ith abundance.d
    
    times	<- as.numeric(names(x))
    temp 	<- which(times == obs.fpt[i])

    if(length(temp) == 0) { #if no observations were made
	 fpt.pmd.mat[i,] <- c(obs.fpt[i], 1/dim(sim.array)[2])	
	 next()
    }

    index <- temp
    fpt.pmd.mat[i,] <- c(obs.fpt[i], x[index]/dim(sim.array)[2])
  }

  #remove nonobserved fpt's
  rm.vec 		<- which(is.na(fpt.pmd.mat[,1]) | (fpt.pmd.mat[,1] == 0))
  fpt.pmd.mat 	<- fpt.pmd.mat[-rm.vec,]
  expect.dens 	<- sum(-log(fpt.pmd.mat[,2]), na.rm=T)

  return(expect.dens)
}


##get the first passage times for a time.series at the abundances given in ab.vec
fpt.calc <- function(time.series, ab.vec, init.val) {
  fpt.vec 	<- vector('numeric', length(ab.vec))
  fpt.vec[1:length(fpt.vec)] <- NA
  for(i in init.val:1) { 
    fpt.vec[i] <- which(time.series <= i)[1]
  }
  return(fpt.vec)
}
