# Supplementary material for: Predicting the process of extinction in experimental microcosms and accounting for interspecific interactions in single-species time series
Source: Ecol Lett. 2013 Dec 5;17(2):251–9. doi: 10.1111/ele.12227 (PMC3912915; doi:10.1111/ele.12227)
Supplement: Supplementary file 4 [file ele0017-0251-sd4.txt]

Dataset from: 
Grover, J. P., McKee, D., Young, S., Godfray, H. C. J., & Turchin, P. (2000). Periodic dynamics in Daphnia populations: biological interactions and external forcing. Ecology, 81(10), 2781–2798. 

Redistributed with permission.

First column is day that sampling occurred. Next three columns are replicates from the simple microcosm experiment, the next three columns are replicates from the complex microcosm experiment.
