# Supplementary material for: Predicting the process of extinction in experimental microcosms and accounting for interspecific interactions in single-species time series
Source: Ecol Lett. 2013 Dec 5;17(2):251–9. doi: 10.1111/ele.12227 (PMC3912915; doi:10.1111/ele.12227)
Supplement: Supplementary file 5 [file ele0017-0251-sd5.txt]

##The following code provides example calculations for the first passage time analysis from Ferguson, J.M. and Ponciano, J.M. "Predicting the process of extinction in experimental microcosms and accounting for interspecific interactions in single-species time series."

source('Example_Functions.R') #load necessary functions 

#############################
##CODE FOR RUNNING ANALYSIS##
#############################
daphnia.data 	<- read.table(file="DaphniaData.csv", header=T, sep='\t') ##first column is sample days. first three columns of data are the abundances of the simple communities, second three are the complex communities

##for example purposes we will examine only the first microcosm data in the simple community. We also remove the first 35 observations, as they are transient dynamics due to the experimental protocol.
curr.data	<- daphnia.data[-(1:35),2]
curr.data	<- na.rm(curr.data) #removes NA's at the end of the vector

##fit mode lto model with no temporal autocorrelation
par.init 	<- c(0.31, -5.10, -2.40, 2.19) #initial guesses for microcosm 1
NLL.basic	<- optim(par=par.init, fn=envdem.lik.gamma.arma, Nt=curr.data, form='ricker', ma.term=F, ar.term=F)
NLL.MA	<- optim(par=c(par.init, 0), fn=envdem.lik.gamma.arma, Nt=curr.data, form='ricker', ma.term=T, ar.term=F)

##get the AIC values of the abundances
NLL.basic$AIC	<- 2*NLL.basic$val + 2*length(NLL.basic$par)
NLL.MA$AIC 	<- 2*NLL.MA$val + 2*length(NLL.MA$par)

cat('Abundances:\n')
cat('Basic model AIC =', round(NLL.basic$AIC,2), '; MA model AIC =', round(NLL.MA$AIC,2), '\n')

##Now run all the stuff necessary to get the AIC values for the first passage times.
#the empirical first passage times
ab.vec	<- seq(560, 1, length.out=560)
fpt.obs	<- fpt.calc(curr.data[-(1:2)], ab.vec, init.val=curr.data[3])


#simulate a bunch of observation to get a pdf for the model first passage times
iters		<- 1e3 #increase this for more accuracy in the simulated likelihood
NLL.basic$fpt 	<- matrix(NA, length(fpt.obs), iters)
NLL.MA$fpt 	<- matrix(NA, length(fpt.obs), iters)
for(i in 1:iters) {
  temp			<- envDem.proj.gamma.arma(par.vec=NLL.basic$par, Nt=curr.data[1:2], form='ricker', ma.term=F, ar.term=F, proj.length=1e4)
  temp.ma			<- envDem.proj.gamma.arma(par.vec=NLL.MA$par, Nt=curr.data[1:2], form='ricker', ma.term=T, ar.term=F, proj.length=1e4)
  NLL.basic$fpt[,i]	<- fpt.calc(temp[-(1:2)], ab.vec, init.val=curr.data[3])
  NLL.MA$fpt[,i]	<- fpt.calc(temp.ma[-(1:2)], ab.vec, init.val=curr.data[3])
}

#get the pdf's associated with the simulated distribution and observed fpt's
NLL.basic$fpt.nll	<- FPTpdf.func(NLL.basic$fpt, fpt.obs)
NLL.MA$fpt.nll 	<- FPTpdf.func(NLL.MA$fpt, fpt.obs)

cat('First passage times\n')
cat('Basic model AIC =', round(2*NLL.basic$fpt.nll,2) + 2*length(NLL.basic$par), '; MA model AIC =', round(2*NLL.MA$fpt.nll + 2*length(NLL.MA$par),2), '\n')
cat('Basic model NLL =', NLL.basic$fpt.nll, '; MA model NLL =', NLL.MA$fpt.nll, '\n')

rm.vec <- which(is.na(fpt.obs))
cat('Basic model RMSE =', round( sqrt(mean((apply(NLL.basic$fpt, 1, mean)[-rm.vec] - fpt.obs[-rm.vec])^2, na.rm=T)), 2), '; MA model RMSE =', round(sqrt(mean((apply(NLL.MA$fpt, 1, mean)[-rm.vec] - fpt.obs[-rm.vec])^2, na.rm=T)), 2), '\n')
